# Supplementary material for: Development of a Clinical and Laboratory-Based Predictive Nomogram Model for Unfavorable Functional Outcomes Among Patients Who Undergo Interventions for Aneurysmal Subarachnoid Hemorrhage
Source: J Clin Med. 2025 Feb 21;14(5):1443. doi: 10.3390/jcm14051443 (PMC11900520; doi:10.3390/jcm14051443)
Supplement: Supplementary file 1 [file jcm-14-01443-s001.zip]

Archive with 1 entries (1 files):
- jcm-3402304-supplementary.pdf
